# Supplementary material for: Cathepsin-mediated regulation of alpha-synuclein in Parkinson’s disease: a Mendelian randomization study
Source: Front Aging Neurosci. 2024 May 30;16:1394807. doi: 10.3389/fnagi.2024.1394807 (PMC11170285; doi:10.3389/fnagi.2024.1394807)
Supplement: Supplementary file 1 [file Table_1.xlsx]

## Sheet: Supplement Table 1
id	chr.exposure	pos.exposure	other_allele.exposure	effect_allele.exposure	beta.exposure	se.exposure	pval.exposure	eaf.exposure	samplesize.exposure	ncase.exposure	SNP	ncontrol.exposure	exposure	mr_keep.exposure	pval_origin.exposure
Cathepsin B	1	24464363	G	A	-0.3945	0.0857	4.17e-06	0.02192	3301	NA	rs75773690	NA	PROT-a-718	TRUE	reported
	2	204530789	C	T	0.1996	0.0427	2.95e-06	0.09708	3301	NA	rs113646963	NA	PROT-a-718	TRUE	reported
	3	140389189	G	A	-0.1971	0.0421	2.88e-06	0.10475	3301	NA	rs76089522	NA	PROT-a-718	TRUE	reported
	3	151162527	C	CA	-0.5167	0.11	2.63e-06	0.01693	3301	NA	rs200518932	NA	PROT-a-718	TRUE	reported
	4	122367502	G	A	0.4158	0.0867	1.62e-06	0.02617	3301	NA	rs13152767	NA	PROT-a-718	TRUE	reported
	7	47111670	G	A	0.1747	0.0374	3.02e-06	0.12637	3301	NA	rs36021960	NA	PROT-a-718	TRUE	reported
	7	89816334	A	G	0.1291	0.0278	3.55e-06	0.26799	3301	NA	rs11563944	NA	PROT-a-718	TRUE	reported
	8	11705448	G	A	0.4246	0.0274	5.25e-54	0.29182	3301	NA	rs1692819	NA	PROT-a-718	TRUE	reported
	8	114408661	T	C	0.5516	0.1181	3.02e-06	0.01211	3301	NA	rs148930853	NA	PROT-a-718	TRUE	reported
	10	38633385	A	C	0.4603	0.1004	4.57e-06	0.01878	3301	NA	rs150811995	NA	PROT-a-718	TRUE	reported
	10	134275165	G	A	-0.2569	0.0475	6.46e-08	0.08353	3301	NA	rs72863882	NA	PROT-a-718	TRUE	reported
	11	60718792	C	T	0.2183	0.0457	1.78e-06	0.08341	3301	NA	rs150370599	NA	PROT-a-718	TRUE	reported
	11	116385842	G	A	0.4327	0.0946	4.79e-06	0.02199	3301	NA	rs143557119	NA	PROT-a-718	TRUE	reported
	11	131588071	A	G	-0.4332	0.0933	3.47e-06	0.02062	3301	NA	rs117345475	NA	PROT-a-718	TRUE	reported
	15	25484738	T	C	-0.4003	0.0834	1.58e-06	0.02486	3301	NA	rs117486267	NA	PROT-a-718	TRUE	reported
	17	26735142	G	A	-0.1405	0.0276	3.55e-07	0.271	3301	NA	rs9905973	NA	PROT-a-718	TRUE	reported
	17	80969815	G	A	-0.2331	0.051	4.79e-06	0.06428	3301	NA	rs147881440	NA	PROT-a-718	TRUE	reported
	18	73024506	C	T	0.3389	0.0684	7.24e-07	0.04112	3301	NA	rs200652433	NA	PROT-a-718	TRUE	reported
	19	18289760	G	A	0.1749	0.0351	6.03e-07	0.15121	3301	NA	rs7249773	NA	PROT-a-718	TRUE	reported
	19	45413233	G	T	0.2266	0.0463	1e-06	0.07778	3301	NA	rs1065853	NA	PROT-a-718	TRUE	reported
Cathepsin E	2	197840502	T	C	0.2425	0.0525	3.89e-06	0.06772	3301	NA	rs149553686	NA	PROT-a-720	TRUE	reported
	3	5094952	T	C	-0.1152	0.025	4.17e-06	0.49848	3301	NA	rs13089837	NA	PROT-a-720	TRUE	reported
	4	102582604	C	T	0.7055	0.1541	4.68e-06	0.00831	3301	NA	rs189009983	NA	PROT-a-720	TRUE	reported
	4	189431921	A	G	-0.2078	0.0444	2.82e-06	0.08618	3301	NA	rs57689619	NA	PROT-a-720	TRUE	reported
	6	1448387	G	A	0.1188	0.0255	3.24e-06	0.41707	3301	NA	rs10900907	NA	PROT-a-720	TRUE	reported
	8	109846123	C	T	0.7062	0.1526	3.72e-06	0.00706	3301	NA	rs112918835	NA	PROT-a-720	TRUE	reported
	10	26671589	C	T	0.2535	0.0542	2.95e-06	0.05697	3301	NA	rs57135345	NA	PROT-a-720	TRUE	reported
	10	129433747	G	C	0.1562	0.0329	2e-06	0.16937	3301	NA	rs1936839	NA	PROT-a-720	TRUE	reported
	11	19486084	C	T	0.4379	0.0882	6.76e-07	0.02151	3301	NA	rs74677283	NA	PROT-a-720	TRUE	reported
	17	754600	G	A	-0.1492	0.0325	4.27e-06	0.1792	3301	NA	rs8066936	NA	PROT-a-720	TRUE	reported
	17	6858240	G	A	-0.1225	0.0259	2.24e-06	0.45246	3301	NA	rs10401027	NA	PROT-a-720	TRUE	reported
Cathepsin F	1	78678616	TA	T	-0.1537	0.0316	1.15e-06	0.80938	3301	NA	rs141177481	NA	PROT-a-722	TRUE	reported
	2	645190	A	G	-0.2649	0.0526	4.9e-07	0.93594	3301	NA	rs7564167	NA	PROT-a-722	TRUE	reported
	2	27730940	T	C	-0.1642	0.0252	6.92e-11	0.59849	3301	NA	rs1260326	NA	PROT-a-722	TRUE	reported
	2	106335628	T	G	0.4306	0.0927	3.39e-06	0.02042	3301	NA	rs115901379	NA	PROT-a-722	TRUE	reported
	3	65827134	T	G	-0.3722	0.0747	6.31e-07	0.03949	3301	NA	rs58531759	NA	PROT-a-722	TRUE	reported
	5	93830000	C	T	-0.4818	0.1026	2.63e-06	0.01504	3301	NA	rs186369051	NA	PROT-a-722	TRUE	reported
	6	133102456	C	T	-0.5242	0.1123	3.02e-06	0.01536	3301	NA	rs183683891	NA	PROT-a-722	TRUE	reported
	7	26300072	A	G	0.3801	0.0766	6.92e-07	0.02831	3301	NA	rs112526544	NA	PROT-a-722	TRUE	reported
	10	85428041	T	G	0.4969	0.1012	9.12e-07	0.01874	3301	NA	rs61866943	NA	PROT-a-722	TRUE	reported
	11	66337874	C	A	0.2349	0.0269	2.51e-18	0.28947	3301	NA	rs1791679	NA	PROT-a-722	TRUE	reported
	12	102218899	T	C	-0.2874	0.0268	9.12e-27	0.29402	3301	NA	rs10745925	NA	PROT-a-722	TRUE	reported
	13	23327148	C	T	-0.1325	0.0287	3.98e-06	0.25734	3301	NA	rs143015877	NA	PROT-a-722	TRUE	reported
	16	9736917	A	G	-0.1172	0.0249	2.45e-06	0.50502	3301	NA	rs9796775	NA	PROT-a-722	TRUE	reported
Cathepsin G	2	155060275	A	C	0.3077	0.065	2.24e-06	0.03719	3301	NA	rs114418234	NA	PROT-a-723	TRUE	reported
	2	167837936	C	CT	0.3303	0.0705	2.82e-06	0.03753	3301	NA	rs35594771	NA	PROT-a-723	TRUE	reported
	3	37730576	G	A	0.4271	0.0885	1.38e-06	0.02053	3301	NA	rs147099093	NA	PROT-a-723	TRUE	reported
	3	134273074	C	G	-0.5468	0.1093	5.62e-07	0.01364	3301	NA	rs192289769	NA	PROT-a-723	TRUE	reported
	4	9787836	G	A	-0.3356	0.0665	4.57e-07	0.03645	3301	NA	rs116142041	NA	PROT-a-723	TRUE	reported
	5	7295725	C	A	0.1275	0.0265	1.45e-06	0.66583	3301	NA	rs4702448	NA	PROT-a-723	TRUE	reported
	7	49838522	T	C	-0.1752	0.0368	1.95e-06	0.86534	3301	NA	rs497459	NA	PROT-a-723	TRUE	reported
	8	12993071	C	T	-0.3391	0.0725	2.88e-06	0.03503	3301	NA	rs62493038	NA	PROT-a-723	TRUE	reported
	8	69507645	T	A	-0.376	0.0764	8.71e-07	0.03128	3301	NA	rs77893942	NA	PROT-a-723	TRUE	reported
	10	9677794	T	C	-0.2529	0.0528	1.7e-06	0.05703	3301	NA	rs72773561	NA	PROT-a-723	TRUE	reported
	12	11184504	A	G	0.4059	0.0869	2.95e-06	0.02374	3301	NA	rs35241999	NA	PROT-a-723	TRUE	reported
	14	107206586	C	A	0.5002	0.1065	2.63e-06	0.01556	3301	NA	rs117133380	NA	PROT-a-723	TRUE	reported
	17	43079322	G	C	-0.3136	0.0656	1.74e-06	0.03943	3301	NA	rs56284011	NA	PROT-a-723	TRUE	reported
Cathepsin H	1	24667702	C	T	-0.1253	0.0272	4.17e-06	0.3116	3301	NA	rs35628511	NA	PROT-a-725	TRUE	reported
	4	140256765	C	T	0.3758	0.0773	1.17e-06	0.02671	3301	NA	rs147991203	NA	PROT-a-725	TRUE	reported
	7	152771726	G	C	-0.1511	0.032	2.4e-06	0.81025	3301	NA	rs508807	NA	PROT-a-725	TRUE	reported
	8	3347249	G	C	-0.2377	0.0506	2.69e-06	0.06195	3301	NA	rs62474230	NA	PROT-a-725	TRUE	reported
	11	81603149	T	C	-0.2721	0.0583	3.02e-06	0.0493	3301	NA	rs77977134	NA	PROT-a-725	TRUE	reported
	15	51542757	C	T	-0.1198	0.0251	1.82e-06	0.55027	3301	NA	rs12911554	NA	PROT-a-725	TRUE	reported
	15	79234470	T	C	-1.1194	0.0344	1e-200	0.11403	3301	NA	rs34843303	NA	PROT-a-725	TRUE	reported
	15	79246166	G	A	0.402	0.0432	1.35e-20	0.091	3301	NA	rs62013235	NA	PROT-a-725	TRUE	reported
	16	5452751	C	T	0.1956	0.0395	7.24e-07	0.1159	3301	NA	rs60018174	NA	PROT-a-725	TRUE	reported
	18	11507434	G	A	0.4736	0.0929	3.47e-07	0.02292	3301	NA	rs146037740	NA	PROT-a-725	TRUE	reported
	19	36003934	A	T	0.3766	0.0812	3.47e-06	0.02583	3301	NA	rs74342103	NA	PROT-a-725	TRUE	reported
Cathepsin O	2	156493388	T	G	0.6246	0.1322	2.29e-06	0.0101	3301	NA	rs146963690	NA	PROT-a-726	TRUE	reported
	3	132077351	A	G	0.7034	0.134	1.55e-07	0.01105	3301	NA	rs149159018	NA	PROT-a-726	TRUE	reported
	4	159878046	A	G	-0.2456	0.0521	2.45e-06	0.06381	3301	NA	rs17288007	NA	PROT-a-726	TRUE	reported
	5	75333560	A	G	0.4412	0.0905	1.1e-06	0.02318	3301	NA	rs181844705	NA	PROT-a-726	TRUE	reported
	10	11249367	A	C	0.1453	0.0313	3.55e-06	0.79306	3301	NA	rs4297371	NA	PROT-a-726	TRUE	reported
	10	73736674	G	A	-0.479	0.1025	2.95e-06	0.01536	3301	NA	rs78943701	NA	PROT-a-726	TRUE	reported
	11	11261567	T	C	-0.1245	0.0262	2.14e-06	0.36872	3301	NA	rs4076941	NA	PROT-a-726	TRUE	reported
	11	129083967	A	G	0.1763	0.0351	5.13e-07	0.15304	3301	NA	rs2439803	NA	PROT-a-726	TRUE	reported
	12	132150183	A	G	-0.2097	0.0432	1.23e-06	0.89909	3301	NA	rs10902420	NA	PROT-a-726	TRUE	reported
	14	39942467	T	C	-0.1219	0.0251	1.17e-06	0.57698	3301	NA	rs7140599	NA	PROT-a-726	TRUE	reported
	15	88624621	C	G	0.1222	0.0249	9.33e-07	0.42746	3301	NA	rs1870736	NA	PROT-a-726	TRUE	reported
	16	7642591	C	T	0.1915	0.0401	1.74e-06	0.10769	3301	NA	rs9932172	NA	PROT-a-726	TRUE	reported
	16	88156187	G	A	-0.3124	0.0673	3.47e-06	0.0336	3301	NA	rs4843804	NA	PROT-a-726	TRUE	reported
Cathepsin S	1	107433954	G	C	-0.1291	0.0283	4.9e-06	0.7184	3301	NA	rs6657328	NA	PROT-a-727	TRUE	reported
	1	150737220	A	G	-0.8605	0.0419	7.08e-94	0.08349	3301	NA	rs41271951	NA	PROT-a-727	TRUE	reported
	2	60351132	T	C	0.1831	0.0364	5.01e-07	0.13712	3301	NA	rs13411643	NA	PROT-a-727	TRUE	reported
	2	174866439	G	A	-0.1775	0.0365	1.15e-06	0.13414	3301	NA	rs4581957	NA	PROT-a-727	TRUE	reported
	3	98174258	G	A	-0.2082	0.0436	1.82e-06	0.09254	3301	NA	rs7614425	NA	PROT-a-727	TRUE	reported
	4	90924478	T	C	-0.1969	0.0421	2.95e-06	0.09552	3301	NA	rs10516855	NA	PROT-a-727	TRUE	reported
	4	127182592	C	T	0.1307	0.0278	2.57e-06	0.29843	3301	NA	rs989576	NA	PROT-a-727	TRUE	reported
	4	181239467	G	A	0.1556	0.0306	3.47e-07	0.21113	3301	NA	rs13150189	NA	PROT-a-727	TRUE	reported
	5	102689283	T	C	-0.43	0.0876	9.12e-07	0.02023	3301	NA	rs116623438	NA	PROT-a-727	TRUE	reported
	5	166659513	G	C	0.2349	0.0491	1.7e-06	0.06933	3301	NA	rs113108135	NA	PROT-a-727	TRUE	reported
	6	239373	C	T	-0.1758	0.0374	2.57e-06	0.13099	3301	NA	rs13196989	NA	PROT-a-727	TRUE	reported
	6	143059208	T	C	0.5422	0.117	3.55e-06	0.0116	3301	NA	rs13212873	NA	PROT-a-727	TRUE	reported
	7	47430626	T	C	0.1304	0.0281	3.39e-06	0.28088	3301	NA	rs2470994	NA	PROT-a-727	TRUE	reported
	9	136149500	T	C	-0.1315	0.0266	7.76e-07	0.31269	3301	NA	rs529565	NA	PROT-a-727	TRUE	reported
	10	127523966	A	G	-0.3386	0.0684	7.24e-07	0.04143	3301	NA	rs61870690	NA	PROT-a-727	TRUE	reported
	11	24422062	G	A	0.612	0.129	2.09e-06	0.01019	3301	NA	rs12804405	NA	PROT-a-727	TRUE	reported
	11	68855595	A	G	-0.1291	0.0251	2.75e-07	0.39793	3301	NA	rs1060435	NA	PROT-a-727	TRUE	reported
	12	18017954	T	C	-0.5178	0.0987	1.58e-07	0.01757	3301	NA	rs74804137	NA	PROT-a-727	TRUE	reported
	12	58633987	C	T	-0.146	0.0308	2.19e-06	0.20811	3301	NA	rs73099998	NA	PROT-a-727	TRUE	reported
	12	94386245	A	G	0.3147	0.0661	1.95e-06	0.04096	3301	NA	rs77792819	NA	PROT-a-727	TRUE	reported
	13	65424046	A	T	0.1157	0.025	3.72e-06	0.58887	3301	NA	rs1022239	NA	PROT-a-727	TRUE	reported
	18	74370742	T	C	0.1687	0.0365	3.89e-06	0.13446	3301	NA	rs4313886	NA	PROT-a-727	TRUE	reported
	19	18112020	T	C	0.2238	0.0477	2.69e-06	0.08725	3301	NA	rs78767885	NA	PROT-a-727	TRUE	reported
	21	18833920	T	C	0.5018	0.1081	3.47e-06	0.01437	3301	NA	rs118010753	NA	PROT-a-727	TRUE	reported
Cathepsin Z	1	75257391	G	C	-0.5922	0.1172	4.37e-07	0.0129	3301	NA	rs114113108	NA	PROT-a-728	TRUE	reported
	3	2292279	C	G	-0.1292	0.0279	3.55e-06	0.28541	3301	NA	rs1523319	NA	PROT-a-728	TRUE	reported
	3	102862667	A	G	0.1157	0.0247	2.88e-06	0.46617	3301	NA	rs13068566	NA	PROT-a-728	TRUE	reported
	3	173226009	G	A	0.4449	0.0943	2.34e-06	0.02158	3301	NA	rs151179824	NA	PROT-a-728	TRUE	reported
	4	68099087	T	C	0.4014	0.0856	2.75e-06	0.02439	3301	NA	rs116407656	NA	PROT-a-728	TRUE	reported
	4	146928659	AT	A	0.1502	0.0274	4.37e-08	0.66171	3301	NA	rs199544945	NA	PROT-a-728	TRUE	reported
	7	27220271	C	CT	0.2286	0.0495	3.89e-06	0.07724	3301	NA	rs34635662	NA	PROT-a-728	TRUE	reported
	9	99902524	T	A	0.1983	0.0304	7.08e-11	0.22045	3301	NA	rs10817163	NA	PROT-a-728	TRUE	reported
	10	43225400	AT	A	-0.3356	0.0708	2.09e-06	0.9668	3301	NA	rs146867532	NA	PROT-a-728	TRUE	reported
	10	83700161	A	G	-0.2277	0.0489	3.24e-06	0.0705	3301	NA	rs7898416	NA	PROT-a-728	TRUE	reported
	12	109142132	A	G	-0.3452	0.0756	4.9e-06	0.02685	3301	NA	rs117714361	NA	PROT-a-728	TRUE	reported
	12	121413027	G	A	-0.1178	0.0257	4.57e-06	0.35415	3301	NA	rs148608463	NA	PROT-a-728	TRUE	reported
	17	6014176	A	G	-0.2541	0.0498	3.31e-07	0.92494	3301	NA	rs2302837	NA	PROT-a-728	TRUE	reported
Cathepsin L2	1	235460258	C	T	0.439	0.0914	1.55e-06	0.02261	3301	NA	rs36128387	NA	PROT-a-729	TRUE	reported
	3	32683740	A	T	-0.5187	0.1063	1.05e-06	0.01546	3301	NA	rs148201372	NA	PROT-a-729	TRUE	reported
	3	106826623	A	G	0.5153	0.1075	1.66e-06	0.01467	3301	NA	rs114675081	NA	PROT-a-729	TRUE	reported
	4	516586	G	A	0.1385	0.0301	4.17e-06	0.20839	3301	NA	rs1135945	NA	PROT-a-729	TRUE	reported
	4	138271322	A	C	-0.1276	0.0245	1.86e-07	0.51592	3301	NA	rs7656806	NA	PROT-a-729	TRUE	reported
	5	19430825	A	G	-0.1241	0.0265	2.82e-06	0.64195	3301	NA	rs770140	NA	PROT-a-729	TRUE	reported
	9	94023321	T	C	0.2482	0.0538	3.98e-06	0.05507	3301	NA	rs298724	NA	PROT-a-729	TRUE	reported
	10	54555095	G	A	-0.3498	0.0749	3.02e-06	0.0289	3301	NA	rs116920068	NA	PROT-a-729	TRUE	reported
	10	65179152	A	C	0.1321	0.0258	3.09e-07	0.44944	3301	NA	rs10761760	NA	PROT-a-729	TRUE	reported
	12	93785170	A	G	0.1218	0.0249	1e-06	0.40882	3301	NA	rs4761709	NA	PROT-a-729	TRUE	reported
	12	102218899	T	C	-0.3624	0.0266	2.29e-42	0.29402	3301	NA	rs10745925	NA	PROT-a-729	TRUE	reported
	19	19275802	C	T	0.1675	0.0362	3.72e-06	0.13855	3301	NA	rs67845377	NA	PROT-a-729	TRUE	reported
	20	57602212	C	T	-1.7632	0.1105	2.57e-57	0.01316	3301	NA	rs148370779	NA	PROT-a-729	TRUE	reported

## Sheet: Supplement Table 2
SNP	eaf.exposure	beta.exposure	se.exposure	samplesize.exposure	R2	F
rs6657328	0.7184	-0.1291	0.0283	3301	0.00626476	20.7978
rs117714361	0.02685	-0.3452	0.0756	3301	0.00627651	20.837
rs147881440	0.06428	-0.2331	0.051	3301	0.00628867	20.8776
rs143557119	0.02199	0.4327	0.0946	3301	0.00629799	20.9088
rs189009983	0.00831	0.7055	0.1541	3301	0.00630949	20.9472
rs148608463	0.35415	-0.1178	0.0257	3301	0.00632446	20.9972
rs150811995	0.01878	0.4603	0.1004	3301	0.00632721	21.0064
rs8066936	0.1792	-0.1492	0.0325	3301	0.00634398	21.0624
rs1135945	0.20839	0.1385	0.0301	3301	0.00637301	21.1594
rs75773690	0.02192	-0.3945	0.0857	3301	0.00637834	21.1772
rs35628511	0.3116	-0.1253	0.0272	3301	0.00638757	21.2081
rs13089837	0.49848	-0.1152	0.025	3301	0.00639138	21.2208
rs298724	0.05507	0.2482	0.0538	3301	0.00640623	21.2704
rs143015877	0.25734	-0.1325	0.0287	3301	0.00641545	21.3012
rs34635662	0.07724	0.2286	0.0495	3301	0.00641948	21.3147
rs149553686	0.06772	0.2425	0.0525	3301	0.00642187	21.3227
rs4313886	0.13446	0.1687	0.0365	3301	0.0064298	21.3492
rs67845377	0.13855	0.1675	0.0362	3301	0.00644406	21.3968
rs112918835	0.00706	0.7062	0.1526	3301	0.00644603	21.4034
rs1022239	0.58887	0.1157	0.025	3301	0.00644662	21.4054
rs1523319	0.28541	-0.1292	0.0279	3301	0.00645444	21.4315
rs13212873	0.0116	0.5422	0.117	3301	0.00646376	21.4627
rs74342103	0.02583	0.3766	0.0812	3301	0.00647414	21.4974
rs2470994	0.28088	0.1304	0.0281	3301	0.00648146	21.5218
rs4843804	0.0336	-0.3124	0.0673	3301	0.00648516	21.5342
rs118010753	0.01437	0.5018	0.1081	3301	0.00648543	21.5351
rs4297371	0.79306	0.1453	0.0313	3301	0.00648591	21.5367
rs117345475	0.02062	-0.4332	0.0933	3301	0.00648845	21.5452
rs11563944	0.26799	0.1291	0.0278	3301	0.00649067	21.5526
rs115901379	0.02042	0.4306	0.0927	3301	0.00649402	21.5638
rs7898416	0.0705	-0.2277	0.0489	3301	0.00652559	21.6693
rs10900907	0.41707	0.1188	0.0255	3301	0.00653222	21.6915
rs77977134	0.0493	-0.2721	0.0583	3301	0.00655568	21.7699
rs183683891	0.01536	-0.5242	0.1123	3301	0.0065574	21.7757
rs116920068	0.0289	-0.3498	0.0749	3301	0.00656403	21.7978
rs148930853	0.01211	0.5516	0.1181	3301	0.00656512	21.8015
rs35241999	0.02374	0.4059	0.0869	3301	0.00656587	21.804
rs36021960	0.12637	0.1747	0.0374	3301	0.00656653	21.8062
rs78943701	0.01536	-0.479	0.1025	3301	0.00657225	21.8253
rs113646963	0.09708	0.1996	0.0427	3301	0.00657589	21.8375
rs10516855	0.09552	-0.1969	0.0421	3301	0.00658284	21.8607
rs57135345	0.05697	0.2535	0.0542	3301	0.00658329	21.8622
rs62493038	0.03503	-0.3391	0.0725	3301	0.00658363	21.8633
rs57689619	0.08618	-0.2078	0.0444	3301	0.00659185	21.8908
rs76089522	0.10475	-0.1971	0.0421	3301	0.00659613	21.9051
rs770140	0.64195	-0.1241	0.0265	3301	0.0065998	21.9174
rs13068566	0.46617	0.1157	0.0247	3301	0.00660313	21.9285
rs35594771	0.03753	0.3303	0.0705	3301	0.00660564	21.9369
rs116407656	0.02439	0.4014	0.0856	3301	0.00661726	21.9758
rs78767885	0.08725	0.2238	0.0477	3301	0.00662447	21.9999
rs186369051	0.01504	-0.4818	0.1026	3301	0.00663593	22.0382
rs117133380	0.01556	0.5002	0.1065	3301	0.0066382	22.0458
rs200518932	0.01693	-0.5167	0.11	3301	0.00663977	22.051
rs62474230	0.06195	-0.2377	0.0506	3301	0.00664077	22.0543
rs13196989	0.13099	-0.1758	0.0374	3301	0.00664893	22.0816
rs989576	0.29843	0.1307	0.0278	3301	0.00665147	22.0901
rs9796775	0.50502	-0.1172	0.0249	3301	0.00666663	22.1408
rs17288007	0.06381	-0.2456	0.0521	3301	0.00668686	22.2084
rs151179824	0.02158	0.4449	0.0943	3301	0.00669788	22.2453
rs508807	0.81025	-0.1511	0.032	3301	0.00670903	22.2826
rs146963690	0.0101	0.6246	0.1322	3301	0.0067169	22.3089
rs10401027	0.45246	-0.1225	0.0259	3301	0.00673122	22.3568
rs114418234	0.03719	0.3077	0.065	3301	0.00674286	22.3957
rs146867532	0.9668	-0.3356	0.0708	3301	0.00676061	22.4551
rs73099998	0.20811	-0.146	0.0308	3301	0.00676102	22.4564
rs12804405	0.01019	0.612	0.129	3301	0.00677215	22.4937
rs1936839	0.16937	0.1562	0.0329	3301	0.00678218	22.5272
rs4076941	0.36872	-0.1245	0.0262	3301	0.00679407	22.567
rs497459	0.86534	-0.1752	0.0368	3301	0.00681954	22.6521
rs77792819	0.04096	0.3147	0.0661	3301	0.00681982	22.6531
rs12911554	0.55027	-0.1198	0.0251	3301	0.00685384	22.7669
rs7614425	0.09254	-0.2082	0.0436	3301	0.00686046	22.789
rs9932172	0.10769	0.1915	0.0401	3301	0.00686141	22.7922
rs150370599	0.08341	0.2183	0.0457	3301	0.00686496	22.804
rs56284011	0.03943	-0.3136	0.0656	3301	0.00687547	22.8392
rs113108135	0.06933	0.2349	0.0491	3301	0.00688584	22.8739
rs72773561	0.05703	-0.2529	0.0528	3301	0.00690202	22.928
rs114675081	0.01467	0.5153	0.1075	3301	0.00691266	22.9636
rs13152767	0.02617	0.4158	0.0867	3301	0.00691942	22.9862
rs117486267	0.02486	-0.4003	0.0834	3301	0.00693064	23.0237
rs36128387	0.02261	0.439	0.0914	3301	0.00694011	23.0554
rs4702448	0.66583	0.1275	0.0265	3301	0.00696383	23.1348
rs147099093	0.02053	0.4271	0.0885	3301	0.00700606	23.2761
rs10902420	0.89909	-0.2097	0.0432	3301	0.00708753	23.5487
rs7140599	0.57698	-0.1219	0.0251	3301	0.00709451	23.572
rs147991203	0.02671	0.3758	0.0773	3301	0.00710903	23.6206
rs4581957	0.13414	-0.1775	0.0365	3301	0.0071132	23.6346
rs141177481	0.80938	-0.1537	0.0316	3301	0.00711585	23.6434
rs181844705	0.02318	0.4412	0.0905	3301	0.00714846	23.7526
rs148201372	0.01546	-0.5187	0.1063	3301	0.00716142	23.7959
rs4761709	0.40882	0.1218	0.0249	3301	0.00719637	23.9129
rs1065853	0.07778	0.2266	0.0463	3301	0.00720398	23.9384
rs1870736	0.42746	0.1222	0.0249	3301	0.00724338	24.0702
rs116623438	0.02023	-0.43	0.0876	3301	0.00724644	24.0805
rs61866943	0.01874	0.4969	0.1012	3301	0.00725055	24.0943
rs77893942	0.03128	-0.376	0.0764	3301	0.00728398	24.2062
rs529565	0.31269	-0.1315	0.0266	3301	0.00734919	24.4245
rs61870690	0.04143	-0.3386	0.0684	3301	0.00736892	24.4905
rs60018174	0.1159	0.1956	0.0395	3301	0.00737367	24.5064
rs200652433	0.04112	0.3389	0.0684	3301	0.00738189	24.534
rs112526544	0.02831	0.3801	0.0766	3301	0.00740398	24.6079
rs74677283	0.02151	0.4379	0.0882	3301	0.00741201	24.6348
rs58531759	0.03949	-0.3722	0.0747	3301	0.00746469	24.8112
rs7249773	0.15121	0.1749	0.0351	3301	0.00746561	24.8143
rs192289769	0.01364	-0.5468	0.1093	3301	0.00752473	25.0123
rs2439803	0.15304	0.1763	0.0351	3301	0.0075847	25.2132
rs13411643	0.13712	0.1831	0.0364	3301	0.00760698	25.2878
rs7564167	0.93594	-0.2649	0.0526	3301	0.0076247	25.3472
rs116142041	0.03645	-0.3356	0.0665	3301	0.00765627	25.4529
rs114113108	0.0129	-0.5922	0.1172	3301	0.0076752	25.5163
rs13150189	0.21113	0.1556	0.0306	3301	0.00777217	25.8412
rs9905973	0.271	-0.1405	0.0276	3301	0.0077892	25.8983
rs146037740	0.02292	0.4736	0.0929	3301	0.00781161	25.9734
rs2302837	0.92494	-0.2541	0.0498	3301	0.00782516	26.0188
rs10761760	0.44944	0.1321	0.0258	3301	0.00787926	26.2001
rs1060435	0.39793	-0.1291	0.0251	3301	0.00795047	26.4388
rs7656806	0.51592	-0.1276	0.0245	3301	0.00815022	27.1085
rs74804137	0.01757	-0.5178	0.0987	3301	0.00826872	27.5059
rs149159018	0.01105	0.7034	0.134	3301	0.00827827	27.538
rs72863882	0.08353	-0.2569	0.0475	3301	0.00878343	29.2333
rs199544945	0.66171	0.1502	0.0274	3301	0.00902106	30.0314
rs1260326	0.59849	-0.1642	0.0252	3301	0.0126984	42.4309
rs10817163	0.22045	0.1983	0.0304	3301	0.012726	42.5241
rs1791679	0.28947	0.2349	0.0269	3301	0.0225786	76.2076
rs62013235	0.091	0.402	0.0432	3301	0.0255619	86.5409
rs10745925	0.29402	-0.2874	0.0268	3301	0.0336656	114.932
rs10745925	0.29402	-0.3624	0.0266	3301	0.0532365	185.503
rs1692819	0.29182	0.4246	0.0274	3301	0.0678135	239.991
rs148370779	0.01316	-1.7632	0.1105	3301	0.0716084	254.458
rs41271951	0.08349	-0.8605	0.0419	3301	0.113294	421.513
rs34843303	0.11403	-1.1194	0.0344	3301	0.242872	1058.26

## Sheet: Supplement Table 3
id		egger_intercept	se	pval		method	Q	Q_df	Q_pva		MR-PRESSO results`$`Global Test`$Pvalue
Cathepsin B		-0.00760095	0.0232381	0.74784		MR Egger	14.5051	16	0.561136		0.638
						Inverse variance weighted	14.6121	17	0.623397
Cathepsin E		0.0348668	0.0300952	0.284631		MR Egger	20.851	7	0.00399704		0.091
						Inverse variance weighted	24.8492	8	0.00164872
Cathepsin F		0.0297453	0.0289179	0.333755		MR Egger	8.52542	8	0.383896		0.415
						Inverse variance weighted	9.65295	9	0.379304
Cathepsin G		-0.0716279	0.0297905	0.039612		MR Egger	6.28792	9	0.710792		0.289
						Inverse variance weighted	12.069	10	0.280466
Cathepsin H		0.00418247	0.0203308	0.842147		MR Egger	14.8406	8	0.062319		0.295
						Inverse variance weighted	14.9192	9	0.0931807
Cathepsin O		0.00327399	0.0232509	0.890815		MR Egger	3.01763	10	0.981006		0.982
						Inverse variance weighted	3.03746	11	0.990222
Cathepsin S		0.0119947	0.0132764	0.376526		MR Egger	23.1122	21	0.338027		0.411
						Inverse variance weighted	24.0105	22	0.346678
Cathepsin L2		0.0197261	0.0311473	0.542284		MR Egger	1.88294	9	0.993186		0.99
						Inverse variance weighted	2.28403	10	0.993663
Cathepsin Z		0.00321512	0.0197394	0.873568		MR Egger	22.05	11	0.0239887		0.064
						Inverse variance weighted	22.1032	12	0.0363795

## Sheet: Supplement Table 4
outcome	exposure	method	nsnp	b	se	pval	lo_ci	up_ci	or	or_lci95	or_uci95
PD	SNCA	MR Egger	3	0.949329	6.5137	0.907865	-11.8175	13.7162	2.58398	7.37427e-06	905436
PD	SNCA	Weighted median	3	1.19232	0.244562	1.08626e-06	0.71298	1.67166	3.29472	2.04006	5.32101
PD	SNCA	Inverse variance weighted	3	1.20726	0.155588	8.54002e-15	0.902304	1.51221	3.3443	2.46528	4.53675
PD	SNCA	Simple mode	3	1.18774	0.270142	0.0480332	0.658263	1.71722	3.27967	1.93143	5.56902
PD	SNCA	Weighted mode	3	1.18698	0.274684	0.0496018	0.6486	1.72536	3.27717	1.91286	5.61456

## Sheet: Supplement Table 5
res$summary
nsnps PP.H0.abf PP.H1.abf PP.H2.abf PP.H3.abf PP.H4.abf
6.900000e+01 1.743964e-04 2.585061e-03 1.653387e-03 2.353595e-02 9.720512e-01
res$results
snp V.df1 z.df1 r.df1 lABF.df1 V.df2 z.df2									r.df2 lABF.df2 internal.sum.lABF SNP.PP.H4
1 rs10005233 0.0007976219 -3.986552 0.9804493 5.823571 0.0004975532 -2.282235									1 0.9877140 0.3726541 6.196225 8.807133e-07
2 rs10008964 0.0004934973 -4.346755 0.9878129 7.128318 0.0008470195 -4.410176									2 0.9792636 7.5852360 14.713554 4.404167e-03
3 rs1372517 0.0007998659 -4.080136 0.9803954 6.194576 0.0004992856 -2.425976									3 0.9876717 0.7084704 6.903046 1.785679e-06
4 rs1372518 0.0004805916 -4.629375 0.9881279 8.371558 0.0008595158 -4.619869									4 0.9789641 8.5163441 16.887902 3.874100e-02
5 rs1372519 0.0004688221 -5.097611 0.9884152 10.613268 0.0008539487 -4.640721									5 0.9790975 8.6091201 19.222388 3.999680e-01
6 rs1372520 0.0004688221 -5.097611 0.9884152 10.613268 0.0008539428 -4.640874									6 0.9790977 8.6098124 19.223080 4.002450e-01
7 rs1442143 0.0003983457 -3.785576 0.9901396 4.785028 0.0006582611 -3.910807									7 0.9838099 5.4617173 10.246746 5.057704e-05
8 rs1442144 0.0004934973 -4.346755 0.9878129 7.128318 0.0008463736 -4.431864									8 0.9792791 7.6789086 14.807227 4.836656e-03
9 rs1442145 0.0003959503 -3.834304 0.9901983 4.966294 0.0006582919 -3.911767									9 0.9838092 5.4654320 10.431726 6.085403e-05
10 rs1442148 0.0004918726 -4.296381 0.9878526 6.912013 0.0008456406 -4.331273									10 0.9792967 7.2470381 14.159051 2.529566e-03
11 rs1471483 0.0007998659 -4.080136 0.9803954 6.194576 0.0004992901 -2.426323									11 0.9876716 0.7093064 6.903882 1.787172e-06
12 rs1471484 0.0004998891 -4.254493 0.9876570 6.741312 0.0008759114 -4.627075									12 0.9785715 8.5540073 15.295319 7.879906e-03
13 rs168550 0.0005340490 3.732361 0.9868247 4.708785 0.0009846354 3.483264									13 0.9759755 4.0564781 8.765263 1.149619e-05
14 rs1811442 0.0004918726 -4.296381 0.9878526 6.912013 0.0008456406 -4.331205									14 0.9792967 7.2467464 14.158759 2.528828e-03
15 rs1811443 0.0004918726 -4.296381 0.9878526 6.912013 0.0008456406 -4.331205									15 0.9792967 7.2467464 14.158759 2.528828e-03
16 rs1812923 0.0007968369 -3.892441 0.9804682 5.459730 0.0004881006 -2.248278									16 0.9879446 0.2877869 5.747517 5.622938e-07
17 rs1837890 0.0003983457 -3.785576 0.9901396 4.785028 0.0006585382 -3.925493									17 0.9838032 5.5184844 10.303513 5.353121e-05
18 rs1837891 0.0004934973 -4.346755 0.9878129 7.128318 0.0008465307 -4.435646									18 0.9792753 7.6953828 14.823701 4.916996e-03
19 rs184810 0.0004943241 4.358839 0.9877928 7.180908 0.0008489065 4.475563									19 0.9792184 7.8703536 15.051262 6.173454e-03
20 rs2197120 0.0004943241 -4.358839 0.9877928 7.180908 0.0008465656 -4.432324									20 0.9792745 7.6809696 14.861878 5.108340e-03
21 rs2245801 0.0004780739 -4.729452 0.9881893 8.832395 0.0009229262 -4.214130									21 0.9774472 6.7832406 15.615635 1.085507e-02
22 rs2301134 0.0007935433 -4.437076 0.9805473 7.682450 0.0004976469 -2.486897									22 0.9877117 0.8547749 8.537224 9.152037e-06
23 rs2301135 0.0007935433 -4.437076 0.9805473 7.682450 0.0004977093 -2.488579									23 0.9877102 0.8589644 8.541414 9.190461e-06
24 rs2572318 0.0004943241 -4.358839 0.9877928 7.180908 0.0008467343 -4.420610									24 0.9792705 7.6302519 14.811160 4.855717e-03
25 rs2583960 0.0003991165 -3.796575 0.9901207 4.827136 0.0006582509 -3.911461									25 0.9838102 5.4642284 10.291365 5.288485e-05
26 rs2583962 0.0004943241 -4.358839 0.9877928 7.180908 0.0008470428 -4.432209									26 0.9792631 7.6806343 14.861542 5.106627e-03
27 rs2583964 0.0004943241 -4.358839 0.9877928 7.180908 0.0008465714 -4.432343									27 0.9792744 7.6810546 14.861963 5.108774e-03
28 rs2583968 0.0004918726 -4.296381 0.9878526 6.912013 0.0008459896 -4.360704									28 0.9792883 7.3724171 14.284430 2.867460e-03
29 rs2583972 0.0004858454 -4.340452 0.9879996 7.095311 0.0008456406 -4.331205									29 0.9792967 7.2467464 14.342057 3.037558e-03
30 rs2583975 0.0005030690 -3.932775 0.9875795 5.443105 0.0009095231 -3.905293									30 0.9777674 5.5530203 10.996125 1.070052e-04
31 rs2583978 0.0004918726 -4.296381 0.9878526 6.912013 0.0008445766 -4.324951									31 0.9793222 7.2198629 14.131876 2.461750e-03
32 rs2583979 0.0004918726 -4.296381 0.9878526 6.912013 0.0008455475 -4.333128									32 0.9792989 7.2548735 14.166886 2.549464e-03
33 rs2619341 0.0004934973 -4.346755 0.9878129 7.128318 0.0008468158 -4.432356									33 0.9792685 7.6811957 14.809514 4.847731e-03
34 rs2619347 0.0004918726 -4.296381 0.9878526 6.912013 0.0008457278 -4.339234									34 0.9792946 7.2808653 14.192878 2.616598e-03
35 rs2619349 0.0004917705 -4.308398 0.9878550 6.963006 0.0008467111 -4.371183									35 0.9792710 7.4174733 14.380479 3.156539e-03
36 rs2619355 0.0004918726 -4.296381 0.9878526 6.912013 0.0008456406 -4.331273									36 0.9792967 7.2470381 14.159051 2.529566e-03
37 rs2619356 0.0004918726 -4.296381 0.9878526 6.912013 0.0008446405 -4.335901									37 0.9793207 7.2663241 14.178337 2.578825e-03
38 rs2619357 0.0007076770 -4.234650 0.9826156 6.784167 0.0012494811 -2.182327									38 0.9697092 0.5606900 7.344857 2.777660e-06
39 rs2619368 0.0004943241 -4.358839 0.9877928 7.180908 0.0008468624 -4.428832									39 0.9792674 7.6659228 14.846831 5.032051e-03
40 rs2619372 0.0003983457 -3.785576 0.9901396 4.785028 0.0006582868 -3.911432									40 0.9838093 5.4641379 10.249166 5.069962e-05
41 rs2737002 0.0004998891 -4.254493 0.9876570 6.741312 0.0008758818 -4.625566									41 0.9785722 8.5471627 15.288475 7.826155e-03
42 rs2737010 0.0004918726 -4.296381 0.9878526 6.912013 0.0008456755 -4.334485									42 0.9792958 7.2606787 14.172692 2.564307e-03
43 rs2737011 0.0005030690 -3.932775 0.9875795 5.443105 0.0009096015 -3.911557									43 0.9777656 5.5769866 11.020092 1.096007e-04
44 rs2737020 0.0003983457 -3.785576 0.9901396 4.785028 0.0006583997 -3.913981									44 0.9838066 5.4740117 10.259040 5.120270e-05
45 rs2737021 0.0004934973 -4.346755 0.9878129 7.128318 0.0008466063 -4.436616									45 0.9792735 7.6996241 14.827942 4.937895e-03
46 rs2737025 0.0004943241 -4.358839 0.9877928 7.180908 0.0008467343 -4.420610									46 0.9792705 7.6302519 14.811160 4.855717e-03
47 rs2737028 0.0004943241 -4.358839 0.9877928 7.180908 0.0008462805 -4.425542									47 0.9792813 7.6514590 14.832367 4.959792e-03
48 rs2737030 0.0004943241 -4.358839 0.9877928 7.180908 0.0008477939 -4.435568									48 0.9792451 7.6954788 14.876387 5.182998e-03
49 rs2737032 0.0006784358 -4.318496 0.9833220 7.122354 0.0011782674 -1.822699									49 0.9713862 -0.1633470 6.959007 1.888455e-06
50 rs3113355 0.0004918726 -4.296381 0.9878526 6.912013 0.0008458442 -4.361904									50 0.9792918 7.3774915 14.289504 2.882048e-03
51 rs356162 0.0004943241 4.358839 0.9877928 7.180908 0.0008490813 4.461409									51 0.9792142 7.8084811 14.989389 5.803064e-03
52 rs356164 0.0006784358 4.318496 0.9833220 7.122354 0.0011795584 1.841702									52 0.9713557 -0.1290467 6.993308 1.954354e-06
53 rs356186 0.0005020692 -3.806943 0.9876039 4.961396 0.0009135264 -4.006108									53 0.9776718 5.9443255 10.905722 9.775594e-05
54 rs356188 0.0004960598 4.307704 0.9877504 6.963370 0.0008490464 4.471145									54 0.9792150 7.8510470 14.814417 4.871559e-03
55 rs356191 0.0004960598 4.307704 0.9877504 6.963370 0.0008491571 4.474491									55 0.9792124 7.8657394 14.829110 4.943663e-03
56 rs356196 0.0005196166 4.092608 0.9871762 6.089097 0.0009075518 3.941996									56 0.9778146 5.6931338 11.782231 2.348585e-04
57 rs356197 0.0005196166 4.092608 0.9871762 6.089097 0.0009075518 3.941996									57 0.9778146 5.6931338 11.782231 2.348585e-04
58 rs356198 0.0005196166 4.092608 0.9871762 6.089097 0.0009075638 3.942169									58 0.9778143 5.6938049 11.782902 2.350162e-04
59 rs3756059 0.0007998941 -4.204664 0.9803947 6.700321 0.0004982940 -2.458201									59 0.9876959 0.7852893 7.485610 3.197477e-06
60 rs3756063 0.0007888571 -4.421076 0.9806600 7.611159 0.0004977004 -2.476978									60 0.9877104 0.8305083 8.441667 8.317978e-06
61 rs4293762 0.0007976219 -3.986552 0.9804493 5.823571 0.0004978432 -2.278724									61 0.9877069 0.3650156 6.188586 8.740116e-07
62 rs6532191 0.0007988198 -3.999519 0.9804205 5.874841 0.0004975264 -2.254496									62 0.9877146 0.3104797 6.185320 8.711618e-07
63 rs6828271 0.0007988198 -3.999519 0.9804205 5.874841 0.0004976558 -2.266140									63 0.9877115 0.3365963 6.211437 8.942133e-07
64 rs748849 0.0004934973 -4.346755 0.9878129 7.128318 0.0008460710 -4.421105									64 0.9792864 7.6321661 14.760484 4.615781e-03
65 rs7681440 0.0007998659 -4.080136 0.9803954 6.194576 0.0004992856 -2.425998									65 0.9876717 0.7085240 6.903100 1.785774e-06
66 rs920624 0.0007988198 -3.999519 0.9804205 5.874841 0.0004974684 -2.252977									66 0.9877161 0.3070454 6.181886 8.681751e-07
67 rs972880 0.0003983457 -3.785576 0.9901396 4.785028 0.0006583022 -3.912127									67 0.9838089 5.4668204 10.251849 5.083581e-05
68 rs974711 0.0007968369 -3.892441 0.9804682 5.459730 0.0004884763 -2.241807									68 0.9879354 0.2737923 5.733523 5.544795e-07
69 rs990085 0.0004998891 -4.254493 0.9876570 6.741312 0.0008760002 -4.620354									69 0.9785693 8.5236215 15.264933 7.644070e-03
